# Supplementary material for: A Large-Scale Genome-Wide Association Analyses of Ethiopian Sorghum Landrace Collection Reveal Loci Associated With Important Traits
Source: Front Plant Sci. 2019 May 29;10:691. doi: 10.3389/fpls.2019.00691 (PMC6549537; doi:10.3389/fpls.2019.00691)
Supplement: TABLE S2 — Genome-wide association study results describing the most significant SNPs (FDR ≤ 0.05), physical position with corresponding chromosome, MAF, transcript name and biological function across eight traits representing morphological, agronomic, smut resistance, and male sterility traits. [file Table_2.XLSX]

## Sheet: Sheet1
Sr. Nr.	Trait	SNP	Chromosome	Position	Alleles	Allelic Effect	P.value	MAF	Rsquare.of.Model.without.SNP	Rsquare.of.Model.with.SNP	FDR_Adjusted_P-values	Bonferroni	Gene/Transcript Name	Annotation	Biological function
1	Awns	S3_72646952	3	72646952	A/G	0.170238	3.05e-11	0.268372	0.214934	0.240387	2.76e-07	2.20179e-06	Sobic.003G421300.1	PF04852(DUF640)	Associated with grain shape, size and weight in rice (Yan et al, 2013).
2	Awns	S3_72646941	3	72646941	C/A	-0.17068	3.06e-11	0.267651	0.214934	0.240384	2.76e-07	2.20901e-06	Sobic.003G421300.1	PF04852(DUF640)	Associated with grain shape, size and weight in rice (Yan et al, 2013).
3	Awns	S3_72646957	3	72646957	C/A	-0.17068	3.06e-11	0.267651	0.214934	0.240384	2.76e-07	2.20901e-06	Sobic.003G421300.1	PF04852(DUF640)	Associated with grain shape, size and weight in rice (Yan et al, 2013).
4	Awns	S3_72646962	3	72646962	G/A	-0.17068	3.06e-11	0.267651	0.214934	0.240384	2.76e-07	2.20901e-06	Sobic.003G421300.1	PF04852(DUF640)	Associated with grain shape, size and weight in rice (Yan et al, 2013).
5	Awns	S3_72646940	3	72646940	A/T	0.17068	3.06e-11	0.267651	0.214934	0.240384	2.76e-07	2.20901e-06	Sobic.003G421300.1	PF04852(DUF640)	Associated with grain shape, size and weight in rice (Yan et al, 2013).
6	Awns	S3_72646946	3	72646946	A/C	0.17068	3.06e-11	0.267651	0.214934	0.240384	2.76e-07	2.20901e-06	Sobic.003G421300.1	PF04852(DUF640)	Associated with grain shape, size and weight in rice (Yan et al, 2013).
7	Awns	S3_72646955	3	72646955	G/T	0.17068	3.06e-11	0.267651	0.214934	0.240384	2.76e-07	2.20901e-06	Sobic.003G421300.1	PF04852(DUF640)	Associated with grain shape, size and weight in rice (Yan et al, 2013).
8	Awns	S3_72646959	3	72646959	C/G	0.17068	3.06e-11	0.267651	0.214934	0.240384	2.76e-07	2.20901e-06	Sobic.003G421300.1	PF04852(DUF640)	Associated with grain shape, size and weight in rice (Yan et al, 2013).
9	Panicle compactness and shape	S6_46497366	6	46497366	G/A	0.226849	4.38953e-10	0.481765	0.333722	0.352977	1.47646e-05	2.95324e-05	Sobic.006G094800.1	No annotated domain	NA
10	Panicle compactness and shape	S6_46497374	6	46497374	T/A	0.226849	4.38953e-10	0.481765	0.333722	0.352977	1.47646e-05	2.95324e-05	Sobic.006G094600.1	similar to OSIGBa0140O07.9 protein/LSM1	Regulation of abiotic stress tolerance in Arabidopsis (Perea-Resa et al 2016)
11	Panicle compactness and shape	S6_45707531	6	45707531	G/C	0.225888	6.83669e-10	0.272064	0.333722	0.352543	1.53306e-05	4.6014e-05	Sobic.006G087900.1	Similar to OJ000114_01.11 protein/Serine/threonine-protein kinase-like protein CCR4	Cell growth and development; meristem development (Clark et al 1997) and regulation of floral organ abscission (Jinn et al 2000).
12	Panicle compactness and shape	S6_46657114	6	46657114	A/G	0.303473	2.04336e-09	0.124726	0.333722	0.351474	3.43652e-05	0.000137235	Sobic.006G096500.1	Similar to OSIGBa0152K17.6 protein	Uncharacterized protein
13	Panicle compactness and shape	S6_46493884	6	46493884	C/G	-0.191165	1.28884e-07	0.315098	0.333722	0.347457	0.00173405	0.00867809	Sobic.006G094800.1	No annotated domain	NA
14	Panicle compactness and shape	S6_46493884	6	46493884	C/G	-0.191165	1.28884e-07	0.315098	0.333722	0.347457	0.00173405	0.00867809	Sobic.006G094600.1	Similar to OSIGBa0140O07.9 protein/LSM1	Regulation of abiotic stress tolerance in Arabidopsis (Perea-Resa et al 2016)
15	Panicle compactness and shape	S6_46372043	6	46372043	G/A	0.18239	1.56482e-07	0.434719	0.333722	0.34727	0.00175447	0.0104944	Sobic.006G093600.1	No annotated domain	NA
16	Panicle compactness and shape	S6_46331289	6	46331289	A/C	-0.183909	1.87095e-07	0.405543	0.333722	0.347098	0.00179804	0.0125799	Sobic.006G093400.1	Similar to OSIGBa0140O07.2 protein	Uncharacterized protein
17	Panicle compactness and shape	S6_45707480	6	45707480	G/A	0.176046	3.89001e-07	0.300146	0.333722	0.346395	0.00327111	0.0261688	Sobic.006G087900.1	Similar to OJ000114_01.11 protein/Serine/threonine-protein kinase-like protein CCR4	Cell growth and development; meristem development (Clark et al 1997) and regulation of floral organ abscission (Jinn et al 2000).
18	Panicle compactness and shape	S6_47055822	6	47055822	A/G	0.277753	5.35189e-07	0.0769511	0.333722	0.346089	0.00400036	0.0359905	Sobic.006G099800.1	Similar to Signal recognition particle 19 kDa protein	Thermotolerance (Zhao et al 2003)
19	Panicle compactness and shape	S6_47055822	6	47055822	A/G	0.277753	5.35189e-07	0.0769511	0.333722	0.346089	0.00400036	0.0359905	Sobic.006G099900.1	Similar to Putative uncharacterized protein	90% homology to PF02298 - Plastocyanin-like domain (Cu_bind_like) its role in the electron transport process associated with photosynthesis (Schottler 2004)
20	Panicle compactness and shape	S6_46735461	6	46735461	G/A	-0.178861	7.14322e-07	0.487965	0.333722	0.345813	0.00439651	0.0480322	Sobic.006G097900.1	Similar to OSIGBa0152K17.18 protein	Uncharacterized protein
21	Panicle compactness and shape	S6_45707471	6	45707471	T/C	0.168412	8.3003e-07	0.309993	0.333722	0.345669	0.00439651	0.0558358	Sobic.006G087900.1	Similar to OJ000114_01.11 protein/Serine/threonine-protein kinase-like protein CCR4	Cell growth and development; meristem development (Clark et al 1997) and regulation of floral organ abscission (Jinn et al 2000).
22	Panicle compactness and shape	S6_46545288	6	46545288	C/T	-0.171067	8.32773e-07	0.397885	0.333722	0.345666	0.00439651	0.0560376	Sobic.006G095550.1	No annotated domain	NA
24	Panicle compactness and shape	S6_46094840	6	46094840	T/C	0.192645	9.18578e-07	0.280817	0.333722	0.345573	0.00439651	0.061823	Sobic.006G091000.2	Similar to Os04g0443500 protein/protein phosphatase methylesterase 1	Regulation of cell cycle, signal transduction, cell differentiation, and transformation (Liu et al 2003).
25	Panicle compactness and shape	S6_46545285	6	46545285	T/A	0.170009	9.52788e-07	0.398249	0.333722	0.345538	0.00439651	0.0641102	Sobic.006G095550.1	No annotated domain	NA
26	Panicle compactness and shape	S5_52489685	5	52489685	A/G	-0.238335	9.80314e-07	0.206054	0.333722	0.34551	0.00439651	0.0659266	NA	No annotated domain	NA
27	Panicle compactness and shape	S6_46094836	6	46094836	A/T	-0.190663	1.22969e-06	0.279723	0.333722	0.345294	0.0048661	0.0827446	Sobic.006G091000.2	Similar to Os04g0443500 protein/protein phosphatase methylesterase 1	Regulation of cell cycle, signal transduction, cell differentiation, and transformation (Liu et al 2003).
28	Panicle compactness and shape	S6_46094838	6	46094838	C/G	-0.190663	1.22969e-06	0.279723	0.333722	0.345294	0.0048661	0.0827446	Sobic.006G091000.2	Similar to Os04g0443500 protein/protein phosphatase methylesterase 1	Regulation of cell cycle, signal transduction, cell differentiation, and transformation (Liu et al 2003).
29	Panicle compactness and shape	S5_52489696	5	52489696	G/C	0.236758	1.33025e-06	0.203866	0.333722	0.345219	0.00497159	0.0894718	NA	No annotated domain	NA
30	Panicle compactness and shape	S6_46734859	6	46734859	C/T	0.178423	2.02989e-06	0.490883	0.333722	0.344816	0.00718709	0.136562	Sobic.006G097900.1	Similar to OSIGBa0152K17.18 protein	Uncharacterized protein
31	Panicle compactness and shape	S6_45671301	6	45671301	A/C	-0.186219	2.45651e-06	0.393144	0.333722	0.344635	0.00826273	0.165489	Sobic.006G087600.1	No annotated domain	NA
32	Panicle compactness and shape	S6_46547779	6	46547779	A/C	-0.164848	2.95849e-06	0.288111	0.333722	0.344458	0.00947731	0.199125	Sobic.006G095550.1	No annotated domain	NA
33	Panicle compactness and shape	S2_62087892	2	62087892	G/T	0.3335	6.05082e-06	0.0904449	0.333722	0.343779	0.0185023	0.406996	Sobic.002G229700.2	Similar to Ternary complex factor, MADS box interacting protein (MIP10-like protein	Development and differentiation (Masiero et al 2002)
34	Panicle compactness and shape	S6_45707447	6	45707447	A/G	-0.164088	6.34382e-06	0.28264	0.333722	0.343734	0.0185548	0.426504	Sobic.006G087900.1	Similar to OJ000114_01.11 protein/Serine/threonine-protein kinase-like protein CCR4	Cell growth and development; meristem development (Clark et al 1997) and regulation of floral organ abscission (Jinn et al 2000).
35	Panicle compactness and shape	S5_4870216	5	4870216	C/T	0.192336	1.16336e-05	0.154267	0.333722	0.34316	0.0326089	0.780355	Sobic.005G050900.1	No annotated domain	NA
36	Panicle exsertion	S6_46493884	6	46493884	C/G	-0.192416	4.78977e-08	0.317426	0.220072	0.237116	0.00345773	0.0034579	Sobic.006G094800.1	No annotated domain	NA
38	Panicle exsertion	S6_46493884	6	46493884	C/G	-0.192416	4.78977e-08	0.317426	0.220072	0.237116	0.00345773	0.0034579	Sobic.006G094600.1	Similar to OSIGBa0140O07.9 protein/LSM1	Regulation of abiotic stress tolerance in Arabidopsis (Perea-Resa et al 2016)
39	Pericarp color	S1_68388126	1	68388126	A/G	-0.387066	3.33216e-14	0.266691	0.0963156	0.134544	2.40548e-09	0.0034579	Sobic.001G398100.1	PTHR10641:SF203 - MYB DOMAIN PROTEIN 11-RELATED	Anthocyanin pigmentation in plants (Schwinn et al 2006;Zabala and Vodkin 2014)
40	Pericarp color	S1_68364119	1	68364119	G/A	0.346675	4.17893e-11	0.264537	0.0963156	0.125094	1.00559e-06	2.40393e-09	Sobic.001G397900.1	Similar to Yellow seed1	Anthocyanin pigmentation in plants (Schwinn et al 2006;Zabala and Vodkin 2014)
41	Pericarp color	S1_68364116	1	68364116	A/T	-0.346675	4.17893e-11	0.264537	0.0963156	0.125094	1.00559e-06	3.01754e-06	Sobic.001G397900.1	Similar to Yellow seed1	Anthocyanin pigmentation in plants (Schwinn et al 2006;Zabala and Vodkin 2014)
42	Pericarp color	S1_68365986	1	68365986	T/C	0.351325	8.76406e-11	0.215363	0.0963156	0.124122	1.58169e-06	3.01754e-06	Sobic.001G397900.1	Similar to Yellow seed1	Anthocyanin pigmentation in plants (Schwinn et al 2006;Zabala and Vodkin 2014)
43	Pericarp color	S1_68364163	1	68364163	G/A	0.302389	2.4466e-09	0.266691	0.0963156	0.119772	3.5324e-05	6.32384e-06	Sobic.001G397900.1	Similar to Yellow seed1	Anthocyanin pigmentation in plants (Schwinn et al 2006;Zabala and Vodkin 2014)
44	Pericarp color	S1_68363121	1	68363121	G/A	0.339728	4.07591e-08	0.444724	0.0963156	0.116128	0.0004904	0.000176865	Sobic.001G397900.1	Similar to Yellow seed1	Anthocyanin pigmentation in plants (Schwinn et al 2006;Zabala and Vodkin 2014)
45	Pericarp color	S1_68366734	1	68366734	A/G	-0.258174	7.87674e-08	0.328787	0.0963156	0.11528	0.000812317	0.00294535	Sobic.001G397900.1	Similar to Yellow seed1	Anthocyanin pigmentation in plants (Schwinn et al 2006;Zabala and Vodkin 2014)
46	Pericarp color	S1_68577648	1	68577648	T/G	0.410799	6.16536e-07	0.170854	0.0963156	0.112641	0.00556346	0.00568857	Sobic.001G400400.1	Similar to Pectinesterase family protein	Cell wall metabolism and its silencing in fruit resulted in an enhancement to the rate of softening during ripening (Phan et al 2007)
47	Pericarp color	S1_68577648	1	68577648	T/G	0.410799	6.16536e-07	0.170854	0.0963156	0.112641	0.00556346	0.00568857	Sobic.001G400500.1	similar to Dek1-calpain-like protein	Required for aleurone layer development and anthocyanin accumulation in maize (Becraft and Yi, 2011)
48	Pericarp color	S3_7370066	3	7370066	T/C	0.344632	1.59934e-06	0.155779	0.0963156	0.111426	0.0128285	0.0445412	Sobic.003G085600.1	Similar to Putative uncharacterized protein	NA
49	Pericarp color	S4_62316425	4	62316425	G/T	-0.375936	2.20783e-06	0.453338	0.0963156	0.111016	0.0159384	0.115504	Sobic.004G280800.1	Similar to Anthocyanin biosynthetic gene regulator PAC1	Regualtes anthocyanin pigmentation (Selinger and Chandler 1999; Stommel et al 2009)
50	Pericarp color	S1_68571890	1	68571890	G/C	0.355929	4.42618e-06	0.0714286	0.0963156	0.110134	0.0266271	0.15954	Sobic.001G400300.1	Similar to DnaJ, putative, expressed	Stress tolerance (Wang et al 2015)
51	Pericarp color	S1_68571891	1	68571891	C/G	-0.355929	4.42618e-06	0.0714286	0.0963156	0.110134	0.0266271	0.319802	Sobic.001G400300.1	Similar to DnaJ, putative, expressed	Stress tolerance (Wang et al 2015)
52	Pericarp color	S1_68363090	1	68363090	C/G	0.218143	5.15705e-06	0.203518	0.0963156	0.10994	0.0286375	0.319802	Sobic.001G397900.1	Similar to Yellow seed1	Anthocyanin pigmentation in plants (Schwinn et al 2006;Zabala and Vodkin 2014)
53	Pericarp color	S1_68339132	1	68339132	C/T	0.202625	6.64086e-06	0.303302	0.0963156	0.109621	0.0320521	0.3725	Sobic.001G397850.1	No annotated domain	NA
54	Pericarp color	S1_68363102	1	68363102	C/T	0.215867	6.65994e-06	0.2028	0.0963156	0.109617	0.0320521	0.479342	Sobic.001G397900.1	Similar to Yellow seed1	Anthocyanin pigmentation in plants (Schwinn et al 2006;Zabala and Vodkin 2014)
55	Glume cover	S6_46545288	6	46545288	C/T	0.188026	1.38672e-06	0.395423	0.167117	0.18094	0.0312843	0.100344	Sobic.006G095550.1	No annotated domain	NA
56	Glume cover	S6_46545285	6	46545285	T/A	-0.186998	1.54425e-06	0.395775	0.167117	0.180816	0.0312843	0.111173	Sobic.006G095550.1	No annotated domain	NA
57	Glume cover	S6_46545285	6	46545285	T/A	-0.186998	1.54425e-06	0.395775	0.167117	0.180816	0.0312843	0.111173	Sobic.006G095500.1	PF12854//PF13041 - PPR repeat (PPR_1) // PPR repeat family (PPR_2)	Restorers of CMS (Kurek et al, 1999)
58	Glume cover	S6_46545285	6	46545285	T/A	-0.186998	1.54425e-06	0.395775	0.167117	0.180816	0.0312843	0.111173	Sobic.006G095400.1	Similar to Peptidyl-prolyl cis-trans isomerase	Negative effect on plant development, causing dwarfing and sterility (Sharma and Pandey, 2016)
59	Glume cover	S1_61908181	1	61908181	A/C	0.258797	1.70357e-06	0.146479	0.167117	0.180703	0.0312843	0.122723	Sobic.001G331200.1	Similar to Probable indole-3-acetic acid-amido synthetase GH3.8	Plant defense, growth and development (Ding et al 2008)
60	Glume cover	S1_61908182	1	61908182	A/C	0.259112	1.73344e-06	0.146479	0.167117	0.180683	0.0312843	0.124889	Sobic.001G331200.1	Similar to Probable indole-3-acetic acid-amido synthetase GH3.8	Plant defense, growth and development (Ding et al 2008)
61	Glume cover	S6_52183324	6	52183324	G/A	0.234263	2.27996e-06	0.205634	0.167117	0.180368	0.0329181	0.164593	Sobic.006G164100.3	Similar to H0501D11.6 protein	Uncharacterized protein
62	Plant height	S7_56442813	7	56442813	G/T	-29.7748	3.33852e-08	0.072407	0.40536	0.417345	0.00218362	0.00241115	Sobic.007G136900.1	Similar to Chlorophyll a/b-binding protein presursor	Light harvesting and photoprotection (Boldt et al 2012; Pietrzykowska et al 2014)
63	Plant height	S7_56442818	7	56442818	T/C	28.9137	6.04965e-08	0.0730594	0.40536	0.416887	0.00218362	0.00436749	Sobic.007G136900.1	Similar to Chlorophyll a/b-binding protein presursor	Light harvesting and photoprotection (Boldt et al 2012; Pietrzykowska et al 2014)
64	Plant height	S7_59614079	7	59614079	A/C	-13.128	3.84743e-07	0.341487	0.40536	0.41547	0.0092582	0.0277931	Sobic.007G161700.1	Similar to Putative uncharacterized protein	NA
65	Plant height	S7_59614079	7	59614079	A/C	-13.128	3.84743e-07	0.341487	0.40536	0.41547	0.0092582	0.0277931	Sobic.007G161800.1	Similar to PfkB type carbohydrate kinase protein family-like	Essential for growth and development (Gilkerson 2012)
67	Plant height	S7_56446816	7	56446816	G/A	26.5532	7.08056e-07	0.0711024	0.40536	0.415005	0.0127786	0.0511105	Sobic.007G137000.4	PTHR12561 - LIPOATE-PROTEIN LIGASE	Key metabolic pathways and with abundant expression of transcripts in leaves and developing seeds (Kang et al 2007)
68	Plant height	S5_68596938	5	68596938	T/G	18.3808	1.49973e-06	0.0626223	0.40536	0.414434	0.0186982	0.108285	Sobic.005G200300.3	Similar to Tyrosine/nicotianamine aminotransferases family protein, expressed	Essential for iron uptake (Takahashi et al 1999; Beasley et al 2017)
69	Plant height	S9_5296994	9	5296994	T/C	17.3702	1.6994e-06	0.0815395	0.40536	0.414339	0.0186982	0.122723	Sobic.009G052200.1	Similar to Dihydrolipoyl dehydrogenase	Photosynthesis and Photorespiration(Timm et al,2015)
70	Plant height	S9_2183385	9	2183385	A/C	12.4449	2.25562e-06	0.20287	0.40536	0.414124	0.0186982	0.163149	Sobic.009G024600.5	PTHR32467:SF29 - ETHYLENE-RESPONSIVE TRANSCRIPTION FACTOR RAP2-7	Regulates negatively the transition to flowering time and confers flowering time delay (Aukerman and Sakai 2003)
71	Plant height	S9_2183378	9	2183378	G/C	-12.272	3.41245e-06	0.200587	0.40536	0.413811	0.0186982	0.246168	Sobic.009G024600.5	PTHR32467:SF29 - ETHYLENE-RESPONSIVE TRANSCRIPTION FACTOR RAP2-7	Regulates negatively the transition to flowering time and confers flowering time delay (Aukerman and Sakai 2003)
72	Plant height	S9_2183379	9	2183379	T/A	-12.272	3.41245e-06	0.200587	0.40536	0.413811	0.0186982	0.246168	Sobic.009G024600.5	PTHR32467:SF29 - ETHYLENE-RESPONSIVE TRANSCRIPTION FACTOR RAP2-7	Regulates negatively the transition to flowering time and confers flowering time delay (Aukerman and Sakai 2003)
73	Plant height	S9_2183382	9	2183382	G/A	-12.272	3.41245e-06	0.200587	0.40536	0.413811	0.0186982	0.246168	Sobic.009G024600.5	PTHR32467:SF29 - ETHYLENE-RESPONSIVE TRANSCRIPTION FACTOR RAP2-7	Regulates negatively the transition to flowering time and confers flowering time delay (Aukerman and Sakai 2003)
74	Plant height	S9_2183381	9	2183381	C/G	12.272	3.41245e-06	0.200587	0.40536	0.413811	0.0186982	0.246168	Sobic.009G024600.5	PTHR32467:SF29 - ETHYLENE-RESPONSIVE TRANSCRIPTION FACTOR RAP2-7	Regulates negatively the transition to flowering time and confers flowering time delay (Aukerman and Sakai 2003)
75	Plant height	S9_2183383	9	2183383	G/T	12.272	3.41245e-06	0.200587	0.40536	0.413811	0.0186982	0.246168	Sobic.009G024600.5	PTHR32467:SF29 - ETHYLENE-RESPONSIVE TRANSCRIPTION FACTOR RAP2-7	Regulates negatively the transition to flowering time and confers flowering time delay (Aukerman and Sakai 2003)
76	Plant height	S9_2183386	9	2183386	G/T	12.272	3.41245e-06	0.200587	0.40536	0.413811	0.0186982	0.246168	Sobic.009G024600.5	PTHR32467:SF29 - ETHYLENE-RESPONSIVE TRANSCRIPTION FACTOR RAP2-7	Regulates negatively the transition to flowering time and confers flowering time delay (Aukerman and Sakai 2003)
77	Plant height	S7_56466650	7	56466650	T/C	11.9096	4.12172e-06	0.377038	0.40536	0.413668	0.0186982	0.297423	Sobic.007G137101.1	PTHR10641:SF645 - MYB DOMAIN PROTEIN 110	Anthocyanin pigmentation in plants and regualtion of cuticle biosynthesis (Schwinn et al 2006;Zabala and Vodkin 2014; Bi et al 2016)
78	Plant height	S9_2183370	9	2183370	T/G	-12.0352	4.44541e-06	0.188845	0.40536	0.413611	0.0186982	0.321246	Sobic.009G024600.5	PTHR32467:SF29 - ETHYLENE-RESPONSIVE TRANSCRIPTION FACTOR RAP2-7	Regulates negatively the transition to flowering time and confers flowering time delay (Aukerman and Sakai 2003)
79	Plant height	S9_5296997	9	5296997	A/T	-16.699	4.92127e-06	0.0799087	0.40536	0.413534	0.0186982	0.355175	Sobic.009G052200.1	Similar to Dihydrolipoyl dehydrogenase	Photosynthesis and Photorespiration(Timm et al,2015)
80	Plant height	S9_5296999	9	5296999	G/T	-16.699	4.92127e-06	0.0799087	0.40536	0.413534	0.0186982	0.355175	Sobic.009G052200.1	Similar to Dihydrolipoyl dehydrogenase	Photosynthesis and Photorespiration(Timm et al,2015)
81	Plant height	S9_5296996	9	5296996	G/C	16.699	4.92127e-06	0.0799087	0.40536	0.413534	0.0186982	0.355175	Sobic.009G052200.1	Similar to Dihydrolipoyl dehydrogenase	Photosynthesis and Photorespiration(Timm et al,2015)
82	Plant height	S9_5297002	9	5297002	C/A	16.699	4.92127e-06	0.0799087	0.40536	0.413534	0.0186982	0.355175	Sobic.009G052200.1	Similar to Dihydrolipoyl dehydrogenase	Photosynthesis and Photorespiration(Timm et al,2015)
83	Plant height	S9_5296990	9	5296990	G/A	16.5215	7.67354e-06	0.078604	0.40536	0.413199	0.0276977	0.553697	Sobic.009G052200.1	Similar to Dihydrolipoyl dehydrogenase	Photosynthesis and Photorespiration(Timm et al,2015)
84	Plant height	S7_56466647	7	56466647	C/A	11.4964	8.46024e-06	0.375408	0.40536	0.413125	0.0277611	0.610727	Sobic.007G137101.1	PTHR10641:SF645 - MYB DOMAIN PROTEIN 110	Anthocyanin pigmentation in plants and regualtion of cuticle biosynthesis (Schwinn et al 2006;Zabala and Vodkin 2014; Bi et al 2016)
85	Plant height	S7_56466649	7	56466649	T/G	11.4964	8.46024e-06	0.375408	0.40536	0.413125	0.0277611	0.610727	Sobic.007G137101.1	PTHR10641:SF645 - MYB DOMAIN PROTEIN 110	Anthocyanin pigmentation in plants and regualtion of cuticle biosynthesis (Schwinn et al 2006;Zabala and Vodkin 2014; Bi et al 2016)
86	Plant height	S7_4484329	7	4484329	A/T	-21.6165	9.15864e-06	0.0596869	0.40536	0.413065	0.0287462	0.66126	Sobic.007G044201.1	No annotated domain	NA
87	Plant height	S8_6149045	8	6149045	T/A	19.1999	1.38947e-05	0.097195	0.40536	0.412752	0.0401223	1	Sobic.008G058500.1	Similar to Cytochrome P450 71E1	Involves in biosynthetic pathway of the cyanogenic glucoside dhurrin (Bak et al, 2000)
88	Plant height	S8_6148990	8	6148990	C/G	-19.1999	1.38947e-05	0.097195	0.40536	0.412752	0.0401223	1	Sobic.008G058500.1	Similar to Cytochrome P450 71E1	Involves in biosynthetic pathway of the cyanogenic glucoside dhurrin (Bak et al, 2000)
89	Plant height	S8_6148990	8	6148990	C/G	-19.1999	1.38947e-05	0.097195	0.40536	0.412752	0.0401223	1	Sobic.008G058600.2	(1 of 4) PPF00069//PF00582 - A1:Q122 (Pkinase) // Universal stress protein family (Usp)	Regulates plant growth and development (Laurie et al 2001)
90	Plant height	S2_54493924	2	54493924	T/C	16.9062	1.54371e-05	0.144488	0.40536	0.412673	0.0428618	1	Sobic.002G172100.1	Similar to CLV1 receptor kinase-like	Regulates stem cell proliferation and stem cell maintenance (Nimchuk 2017, Nimchuk et al 2011)
91	Smut	S6_56765309	6	56765309	T/A	-0.041626	4.27118e-08	0.133569	0.00246374	0.0239239	0.000741701	0.00308251	Sobic.006G220900.1	Similar to Autophagy-related protein 8C precursor	Maintenance of the cellular viability under nutrient-limited conditions and for efficient nutrient use in plant (Hanaoka et al 2002)
92	Smut	S6_56765310	6	56765310	G/C	-0.041626	4.27118e-08	0.133569	0.00246374	0.0239239	0.000741701	0.00308251	Sobic.006G220900.1	Similar to Autophagy-related protein 8C precursor	Maintenance of the cellular viability under nutrient-limited conditions and for efficient nutrient use in plant (Hanaoka et al 2002)
93	Smut	S6_56765312	6	56765312	A/T	0.041626	4.27118e-08	0.133569	0.00246374	0.0239239	0.000741701	0.00308251	Sobic.006G220900.1	Similar to Autophagy-related protein 8C precursor	Maintenance of the cellular viability under nutrient-limited conditions and for efficient nutrient use in plant (Hanaoka et al 2002)
93	Smut	S6_56765314	6	56765314	C/T	0.0413549	4.87255e-08	0.134276	0.00246374	0.0237394	0.000741701	0.00351565	Sobic.006G220900.1	Similar to Autophagy-related protein 8C precursor	Maintenance of the cellular viability under nutrient-limited conditions and for efficient nutrient use in plant (Hanaoka et al 2002)
94	Smut	S6_56765311	6	56765311	T/C	-0.0412251	5.13715e-08	0.134629	0.00246374	0.0236653	0.000741701	0.00371057	Sobic.006G220900.1	Similar to Autophagy-related protein 8C precursor	Maintenance of the cellular viability under nutrient-limited conditions and for efficient nutrient use in plant (Hanaoka et al 2002)
95	Smut	S6_56765311	6	56765311	T/C	-0.0412251	5.13715e-08	0.134629	0.00246374	0.0236653	0.000741701	0.00371057	Sobic.006G220800.1	Similar to Aminomethyltransferase	Involve in photosynthesis and energy metabolism (Zhen et al, 2016)
96	Smut	S6_49750016	6	49750016	C/T	0.0463473	3.98569e-07	0.0727915	0.00246374	0.0208069	0.00479545	0.0288038	Sobic.006G133900.1	PF00564//PF02042 - PB1 domain (PB1) // RWP-RK domain (RWP-RK)	Cell differentiation and gametophytic development (Tedeschi et al 2017)
97	Smut	S3_73146430	3	73146430	A/G	0.0446226	5.89766e-07	0.0777385	0.00246374	0.0202627	0.00608217	0.0425921	Sobic.003G428000.1	Similar to Putative uncharacterized protein	NA
98	Smut	S3_73146430	3	73146430	A/G	0.0446226	5.89766e-07	0.0777385	0.00246374	0.0202627	0.00608217	0.0425921	Sobic.003G428100.1	Similar to Os01g0952300 protein/97% homologous to PTHR10799:SF573 - TRANSCRIPTION TERMINATION FACTOR 2	Crucial for chloroplast development (Romani et al 2015)
99	Smut	S6_49749118	6	49749118	C/G	0.0488819	6.80767e-07	0.0590106	0.00246374	0.0200636	0.00614307	0.0491614	Sobic.006G133900.1	PF00564//PF02042 - PB1 domain (PB1) // RWP-RK domain (RWP-RK)	Cell differentiation and gametophytic development (Tedeschi et al 2017)
100	Smut	S8_58464015	8	58464015	G/A	-0.0426063	7.87488e-07	0.105654	0.00246374	0.0198617	0.00631653	0.0568135	Sobic.008G151900.1	No annotated domain	NA
101	Smut	S8_58464015	8	58464015	G/A	-0.0426063	7.87488e-07	0.105654	0.00246374	0.0198617	0.00631653	0.0568135	Sobic.008G152000.2	Similar to Lipoate-protein ligase B containing protein, expressed/also called Octanoyltransferase	Embryo development in Arabidopsis (Ewald et al 2014)
102	Smut	S8_58069327	8	58069327	C/T	0.0341812	4.45225e-06	0.166078	0.00246374	0.0174693	0.0321408	0.321246	Sobic.008G147101.1	PTHR31003:SF5 - MYB FAMILY TRANSCRIPTION FACTOR	Anthocyanin pigmentation in plants and regualtion of cuticle biosynthesis (Schwinn et al 2006;Zabala and Vodkin 2014; Bi et al 2016)
103	Smut	S8_58069282	8	58069282	G/C	-0.033906	5.67214e-06	0.167491	0.00246374	0.0171364	0.0341938	0.409317	Sobic.008G147101.1	PTHR31003:SF5 - MYB FAMILY TRANSCRIPTION FACTOR	Anthocyanin pigmentation in plants and regualtion of cuticle biosynthesis (Schwinn et al 2006;Zabala and Vodkin 2014; Bi et al 2016)
104	Smut	S8_3304388	8	3304388	A/C	0.0299041	5.68397e-06	0.230389	0.00246374	0.0171336	0.0341938	0.410039	Sobic.008G035800.1	Similar to Glycosyltransferase 3, putative, expressed	Plant cell wall synthesis and disease resistance (Perrin 2008;Langlois-Meurinne et al 2005)
105	Smut	S6_54381382	6	54381382	G/A	-0.0454902	1.10688e-05	0.170671	0.00246374	0.0162195	0.049057	0.801309	Sobic.006G189500.1	PTHR11945//PTHR11945:SF189 - MADS BOX PROTEIN // SUBFAMILY NOT NAMED	Organ development and stress resistance in Brassica rapa (Saha et al 2015)
106	Smut	S6_54381383	6	54381383	T/G	-0.0454902	1.10688e-05	0.170671	0.00246374	0.0162195	0.049057	0.801309	Sobic.006G189500.1	PTHR11945//PTHR11945:SF189 - MADS BOX PROTEIN // SUBFAMILY NOT NAMED	Organ development and stress resistance in Brassica rapa (Saha et al 2015)
107	Smut	S6_54381378	6	54381378	G/C	-0.0454549	1.15524e-05	0.171025	0.00246374	0.016161	0.049057	0.837404	Sobic.006G189500.1	PTHR11945//PTHR11945:SF189 - MADS BOX PROTEIN // SUBFAMILY NOT NAMED	Organ development and stress resistance in Brassica rapa (Saha et al 2015)
108	Smut	S6_54381384	6	54381384	T/A	-0.0454549	1.15524e-05	0.171025	0.00246374	0.016161	0.049057	0.837404	Sobic.006G189500.1	PTHR11945//PTHR11945:SF189 - MADS BOX PROTEIN // SUBFAMILY NOT NAMED	Organ development and stress resistance in Brassica rapa (Saha et al 2015)
109	Smut	S6_54381377	6	54381377	A/T	0.0454549	1.15524e-05	0.171025	0.00246374	0.016161	0.049057	0.837404	Sobic.006G189500.1	PTHR11945//PTHR11945:SF189 - MADS BOX PROTEIN // SUBFAMILY NOT NAMED	Organ development and stress resistance in Brassica rapa (Saha et al 2015)
110	Male sterility	S4_1379552	4	1379552	T/G	0.129912	1.58e-10	0.320325	0.178896	0.23583	1.14e-05	1.1406e-05	Sobic.004G017600.1	Similar to Putative uncharacterized protein	NA
111	Male sterility	S4_1379552	4	1379552	T/G	0.129912	1.58e-10	0.320325	0.178896	0.23583	1.14e-05	1.1406e-05	Sobic.004G017500.3	Weakly similar to BHLH protein-like	Underlie male sterility in different crops (Liu et al, 2017)
112	Male sterility	S4_1353778	4	1353778	C/G	0.137266	7.57e-09	0.344715	0.178896	0.225048	0.00027315	0.000546478	Sobic.004G017100.2	2.1.1.60 - Calmodulin-lysine N-methyltransferase	Abiotic stress tolerance (Virdi et al 2015)
113	Male sterility	S4_1340254	4	1340254	C/T	0.124572	1.28e-08	0.358537	0.178896	0.2236	0.000307777	0.000924032	Sobic.004G016900.1	Similar to Os09g0543100 protein	Abiotic stress tolerance (Li et al 2004)
114	Male sterility	S4_1340823	4	1340823	T/G	-0.111021	2.96e-07	0.405691	0.178896	0.215009	0.00288177	0.0213682	Sobic.004G016900.1	Similar to Os09g0543100 protein	Abiotic stress tolerance (Li et al 2004)
115	Male sterility	S4_1384720	4	1384720	G/C	0.103978	3.19e-07	0.334146	0.178896	0.214807	0.00288177	0.0230286	Sobic.004G017700.1	Similar to Putative SL-TPS/P	Stress tolerance (Zentella et al 1999)
116	Male sterility	S4_1340810	4	1340810	C/G	0.111247	3.19e-07	0.404878	0.178896	0.214803	0.00288177	0.0230286	Sobic.004G016900.1	Similar to Os09g0543100 protein	Abiotic stress tolerance (Li et al 2004)
117	Male sterility	S4_1340824	4	1340824	C/G	0.111247	3.19e-07	0.404878	0.178896	0.214803	0.00288177	0.0230286	Sobic.004G016900.1	Similar to Os09g0543100 protein	Abiotic stress tolerance (Li et al 2004)
118	Male sterility	S4_1340825	4	1340825	G/C	-0.111247	3.19e-07	0.404878	0.178896	0.214803	0.00288177	0.0230286	Sobic.004G016900.1	Similar to Os09g0543100 protein	Abiotic stress tolerance (Li et al 2004)
119	Male sterility	S1_13833800	1	13833800	A/G	-0.18214	4.03e-06	0.136585	0.178896	0.207984	0.032296	0.290926	Sobic.001G166300.1	Similar to Putative uncharacterized protein	NA
120	Male sterility	S1_13833800	1	13833800	A/G	-0.18214	4.03e-06	0.136585	0.178896	0.207984	0.032296	0.290926	Sobic.001G166200.1	Similar to A1:Q121domain, zinc finger family protein	A transcriptional activator or a repressor in diverse plant-specific biological processes (Yanagisawa, 2004)
121	Male sterility	S1_13833800	1	13833800	A/G	-0.18214	4.03e-06	0.136585	0.178896	0.207984	0.032296	0.290926	Sobic.001G166401.1	Oxidoreductase 2OG-Fe (II) oxygenase family proteins	Underlie disease defense in Arabidopsis (Van Damme, 2008)
122	Male sterility	S1_13833800	1	13833800	A/G	-0.18214	4.03e-06	0.136585	0.178896	0.207984	0.032296	0.290926	Sobic.001G166500.1	Oxidoreductase 2OG-Fe (II) oxygenase family proteins	Underlie disease defense in Arabidopsis (Van Damme, 2008)
